# Supplementary material for: The Comparative Effect of Occupational and Musical Enrichment on Fecal Glucocorticoid Metabolite Levels in a Captive Colony of Stumptail Macaques (Macaca arctoides)
Source: Biology (Basel). 2024 Feb 17;13(2):124. doi: 10.3390/biology13020124 (PMC10887012; doi:10.3390/biology13020124)
Supplement: Supplementary file 1 [file biology-13-00124-s001.zip]

Archive with 1 entries (1 files):
- biology-2810288-supplementary.xlsx
