# Supplementary material for: The Comparative Effect of Occupational and Musical Enrichment on Fecal Glucocorticoid Metabolite Levels in a Captive Colony of Stumptail Macaques (Macaca arctoides)
Source: Biology (Basel). 2024 Feb 17;13(2):124. doi: 10.3390/biology13020124 (PMC10887012; doi:10.3390/biology13020124)
Supplement: Supplementary file 1 [file biology-13-00124-s001.zip › biology-2810288-supplementary.xlsx]

## Sheet: DATA BASE
Subject	Subject ID	Sex 1=female; 2=Male	David Score	CategoricalRank	Age (years)	Agecategory	Condition/enrichment	fGCM (ng/g)	Weeksampling
GA	1	2	1.85	3	24	3	BASAL	50.4	1
GA	1	2	1.85	3	24	3	BASAL	34.8	1
GA	1	2	1.85	3	24	3	BASAL	94.1	1
FR	2	2	4.67	2	4	1	BASAL	134.4	1
FR	2	2	4.67	2	4	1	BASAL	250	1
FR	2	2	4.67	2	4	1	BASAL	143.26	1
OLI	3	1	6.89	2	3	1	BASAL	126.83	1
OLI	3	1	6.89	2	3	1	BASAL	221.8	1
OLI	3	1	6.89	2	3	1	BASAL	178.4	1
OR	4	2	4.64	2	3	1	BASAL	123.1	1
OR	4	2	4.64	2	3	1	BASAL	81.4	1
OR	4	2	4.64	2	3	1	BASAL	163.33	1
OR	4	2	4.64	2	3	1	BASAL	45.2	1
PL	5	2	3.68	3	9	3	BASAL	98.49	1
PL	5	2	3.68	3	9	3	BASAL	97.6	1
PL	5	2	3.68	3	9	3	BASAL	57.94	1
SA	6	1	3.59	3	15	3	BASAL	117	1
SA	6	1	3.59	3	15	3	BASAL	57.75	1
AU	7	1	9.72	1	29	3	BASAL	79.1	1
FS	8	2	5.27	2	6	2	BASAL	190.8	1
FS	8	2	5.27	2	6	2	BASAL	228.4	1
FS	8	2	5.27	2	6	2	BASAL	172.5	1
FS	8	2	5.27	2	6	2	BASAL	111.25	1
MU	9	1	5.64	3	21	3	BASAL	76.8	2
MU	9	1	5.64	3	21	3	BASAL	66.4	2
AL	10	2	6.86	2	28	3	BASAL	172	2
AL	10	2	6.86	2	28	3	BASAL	164.7	2
AN	11	1	3.78	3	17	3	BASAL	87.5	2
AN	11	1	3.78	3	17	3	BASAL	66.4	2
AN	11	1	3.78	3	17	3	BASAL	187.97	2
KK	12	1	9.81	1	12	3	BASAL	64.4	2
KK	12	1	9.81	1	12	3	BASAL	36.1	2
KK	12	1	9.81	1	12	3	BASAL	66.42	2
LL	13	1	6.81	2	8	2	BASAL	113.86	2
LL	13	1	6.81	2	8	2	BASAL	172.6	2
LL	13	1	6.81	2	8	2	BASAL	110.21	2
LL	13	1	6.81	2	8	2	BASAL	135.3	2
RP	14	2	9.42	1	11	3	BASAL	53.58	2
RP	14	2	9.42	1	11	3	BASAL	46.5	2
RP	14	2	9.42	1	11	3	BASAL	43.6	2
RP	14	2	9.42	1	11	3	BASAL	88.2	2
DF	15	2	8.2	1	18	3	BASAL	117	2
DF	15	2	8.2	1	18	3	BASAL	119.9	2
KT	16	1	8.46	1	16	3	BASAL	61.7	3
KT	16	1	8.46	1	16	3	BASAL	83.2	3
RI	17	1	5.84	3	26	3	BASAL	86.3	3
RE	18	2	1.92	3	11	3	BASAL	66.4	3
RE	18	2	1.92	3	11	3	BASAL	106.5	3
CH	19	1	6.32	2	15	3	BASAL	92.1	3
CH	19	1	6.32	2	15	3	BASAL	92.59	3
CL	20	1	5.36	3	17	3	BASAL	71.9	3
EL	21	1	7.62	2	19	3	BASAL	82.6	3
EL	21	1	7.62	2	19	3	BASAL	96.2	3
FO	22	2	2.81	3	11	3	BASAL	114.5	3
FO	22	2	2.81	3	11	3	BASAL	59.1	3
JI	23	2	5.69	2	24	3	BASAL	88.2	3
JI	23	2	5.69	2	24	3	BASAL	141.4	3
JU	24	1	6.95	2	2	1	BASAL	138.3	3
JU	24	1	6.95	2	2	1	BASAL	119.9	3
LD	25	1	5.14	3	20	3	BASAL	47.5	3
LD	25	1	5.14	3	20	3	BASAL	114.42	3
GA	1	2	1.85	3	24	3	EO	119.9	4
GA	1	2	1.85	3	24	3	EO	122.17	4
FR	2	2	4.67	2	4	1	EO	89.4	4
FR	2	2	4.67	2	4	1	EO	106.16	4
OLI	3	1	6.89	2	3	1	EO	112.9	4
OLI	3	1	6.89	2	3	1	EO	58.41	4
OLI	3	1	6.89	2	3	1	EO	81.6	4
OR	4	2	4.64	2	3	1	EO	70.9	4
OR	4	2	4.64	2	3	1	EO	52.6	4
OR	4	2	4.64	2	3	1	EO	71.4	4
PL	5	2	3.68	3	9	3	EO	94.1	4
PL	5	2	3.68	3	9	3	EO	161.1	4
SA	6	1	3.59	3	15	3	EO	148	4
SA	6	1	3.59	3	15	3	EO	306.2	4
AU	7	1	9.72	1	29	3	EO	108.8	4
AU	7	1	9.72	1	29	3	EO	182.8	4
AU	7	1	9.72	1	29	3	EO	173.3	4
AU	7	1	9.72	1	29	3	EO	104.19	4
FS	8	2	5.27	2	6	2	EO	51.1	4
FS	8	2	5.27	2	6	2	EO	73.5	4
FS	8	2	5.27	2	6	2	EO	39.9	4
FS	8	2	5.27	2	6	2	EO	69.4	4
GA	1	2	1.85	3	24	3	EM	72.5	5
GA	1	2	1.85	3	24	3	EM	44.5	5
GA	1	2	1.85	3	24	3	EM	55.8	5
GA	1	2	1.85	3	24	3	EM	58.3	5
FR	2	2	4.67	2	4	1	EM	83.2	5
FR	2	2	4.67	2	4	1	EM	60	5
FR	2	2	4.67	2	4	1	EM	53.8	5
FR	2	2	4.67	2	4	1	EM	80.8	5
OLI	3	1	6.89	2	3	1	EM	119.9	5
OLI	3	1	6.89	2	3	1	EM	100.36	5
OLI	3	1	6.89	2	3	1	EM	53.4	5
OLI	3	1	6.89	2	3	1	EM	45.5	5
OR	4	2	4.64	2	3	1	EM	169.5	5
OR	4	2	4.64	2	3	1	EM	32.3	5
OR	4	2	4.64	2	3	1	EM	55.8	5
OR	4	2	4.64	2	3	1	EM	56.8	5
OR	4	2	4.64	2	3	1	EM	54.8	5
PL	5	2	3.68	3	9	3	EM	88.6	5
PL	5	2	3.68	3	9	3	EM	88.2	5
PL	5	2	3.68	3	9	3	EM	173.8	5
PL	5	2	3.68	3	9	3	EM	71.4	5
SA	6	1	3.59	3	15	3	EM	148.73	5
SA	6	1	3.59	3	15	3	EM	147.34	5
AU	7	1	9.72	1	29	3	EM	76.8	5
AU	7	1	9.72	1	29	3	EM	73.5	5
AU	7	1	9.72	1	29	3	EM	126.8	5
FS	8	2	5.27	2	6	2	EM	109.2	5
FS	8	2	5.27	2	6	2	EM	103.15	5
FS	8	2	5.27	2	6	2	EM	141.92	5
FS	8	2	5.27	2	6	2	EM	68.9	5
MU	9	1	5.64	3	21	3	EO	48.2	6
MU	9	1	5.64	3	21	3	EO	96.67	6
MU	9	1	5.64	3	21	3	EO	125	6
MU	9	1	5.64	3	21	3	EO	44.2	6
AL	10	2	6.86	2	28	3	EO	203.3	6
AL	10	2	6.86	2	28	3	EO	204.8	6
AL	10	2	6.86	2	28	3	EO	91.4	6
AL	10	2	6.86	2	28	3	EO	97.6	6
AN	11	1	3.78	3	17	3	EO	115.4	6
AN	11	1	3.78	3	17	3	EO	122.2	6
AN	11	1	3.78	3	17	3	EO	91.4	6
AN	11	1	3.78	3	17	3	EO	86.9	6
KK	12	1	9.81	1	12	3	EO	152.39	6
KK	12	1	9.81	1	12	3	EO	148.73	6
KK	12	1	9.81	1	12	3	EO	67	6
LL	13	1	6.81	2	8	2	EO	80.2	6
LL	13	1	6.81	2	8	2	EO	97.6	6
LL	13	1	6.81	2	8	2	EO	93.99	6
RP	14	2	9.42	1	11	3	EO	165.9	6
RP	14	2	9.42	1	11	3	EO	104.2	6
RP	14	2	9.42	1	11	3	EO	58.3	6
RP	14	2	9.42	1	11	3	EO	90.1	6
DF	15	2	8.2	1	18	3	EO	235.1	6
DF	15	2	8.2	1	18	3	EO	99	6
DF	15	2	8.2	1	18	3	EO	170.8	6
DF	15	2	8.2	1	18	3	EO	193.8	6
MU	9	1	5.64	3	21	3	EM	108.8	7
MU	9	1	5.64	3	21	3	EM	47.9	7
MU	9	1	5.64	3	21	3	EM	68.4	7
AL	10	2	6.86	2	28	3	EM	204.8	7
AL	10	2	6.86	2	28	3	EM	117.68	7
AL	10	2	6.86	2	28	3	EM	115.4	7
AN	11	1	3.78	3	17	3	EM	70.4	7
AN	11	1	3.78	3	17	3	EM	154.3	7
AN	11	1	3.78	3	17	3	EM	111.2	7
AN	11	1	3.78	3	17	3	EM	282	7
KK	12	1	9.81	1	12	3	EM	174.4	7
KK	12	1	9.81	1	12	3	EM	225.5	7
KK	12	1	9.81	1	12	3	EM	262.2	7
KK	12	1	9.81	1	12	3	EM	103.4	7
KK	12	1	9.81	1	12	3	EM	103.82	7
LL	13	1	6.81	2	8	2	EM	103.4	7
LL	13	1	6.81	2	8	2	EM	94.8	7
LL	13	1	6.81	2	8	2	EM	46.8	7
LL	13	1	6.81	2	8	2	EM	43.9	7
RP	14	2	9.42	1	11	3	EM	47.44	7
RP	14	2	9.42	1	11	3	EM	58.84	7
RP	14	2	9.42	1	11	3	EM	127.7	7
RP	14	2	9.42	1	11	3	EM	63.42	7
DF	15	2	8.2	1	18	3	EM	122.17	7
DF	15	2	8.2	1	18	3	EM	93.4	7
DF	15	2	8.2	1	18	3	EM	136.7	7
DF	15	2	8.2	1	18	3	EM	124.48	7
DF	15	2	8.2	1	18	3	EM	77.3	7
KT	16	1	8.46	1	16	3	EO	63.1	8
KT	16	1	8.46	1	16	3	EO	124	8
KT	16	1	8.46	1	16	3	EO	116.31	8
KT	16	1	8.46	1	16	3	EO	136.28	8
RI	17	1	5.84	3	26	3	EO	89	8
RI	17	1	5.84	3	26	3	EO	103.8	8
RI	17	1	5.84	3	26	3	EO	58.84	8
RE	18	2	1.92	3	11	3	EO	109.6	8
RE	18	2	1.92	3	11	3	EO	96.9	8
RE	18	2	1.92	3	11	3	EO	1030.8	8
CH	19	1	6.32	2	15	3	EO	126.83	8
CH	19	1	6.32	2	15	3	EO	98.49	8
CH	19	1	6.32	2	15	3	EO	110.21	8
CL	20	1	5.36	3	17	3	EO	115.4	8
CL	20	1	5.36	3	17	3	EO	137.99	8
CL	20	1	5.36	3	17	3	EO	76.8	8
EL	21	1	7.62	2	19	3	EO	181	8
EL	21	1	7.62	2	19	3	EO	136.3	8
EL	21	1	7.62	2	19	3	EO	158.8	8
EL	21	1	7.62	2	19	3	EO	96.9	8
FO	22	2	2.81	3	11	3	EO	126.2	8
FO	22	2	2.81	3	11	3	EO	122.17	8
FO	22	2	2.81	3	11	3	EO	54.2	8
JI	23	2	5.69	2	24	3	EO	125.65	8
JI	23	2	5.69	2	24	3	EO	65.48	8
JI	23	2	5.69	2	24	3	EO	117.68	8
JU	24	1	6.95	2	2	1	EO	58.7	8
JU	24	1	6.95	2	2	1	EO	105	8
JU	24	1	6.95	2	2	1	EM	43.6	8
LD	25	1	5.14	3	20	3	EO	155.86	8
KT	16	1	8.46	1	16	3	EM	40.8	9
KT	16	1	8.46	1	16	3	EM	81.67	9
KT	16	1	8.46	1	16	3	EM	81.25	9
KT	16	1	8.46	1	16	3	EM	86.9	9
KT	16	1	8.46	1	16	3	EM	99.7	9
RI	17	1	5.84	3	26	3	EM	90.1	9
RI	17	1	5.84	3	26	3	EM	319	9
RI	17	1	5.84	3	26	3	EM	71.4	9
RI	17	1	5.84	3	26	3	EM	74.6	9
RE	18	2	1.92	3	11	3	EM	95.76	9
CH	19	1	6.32	2	15	3	EM	164.7	9
CH	19	1	6.32	2	15	3	EM	79.6	9
CH	19	1	6.32	2	15	3	EM	85	9
CH	19	1	6.32	2	15	3	EM	105	9
CH	19	1	6.32	2	15	3	EM	149.8	9
CL	20	1	5.36	3	17	3	EM	86.3	9
CL	20	1	5.36	3	17	3	EM	117.9	9
CL	20	1	5.36	3	17	3	EM	75.7	9
CL	20	1	5.36	3	17	3	EM	149.8	9
EL	21	1	7.62	2	19	3	EM	88.8	9
EL	21	1	7.62	2	19	3	EM	75.7	9
EL	21	1	7.62	2	19	3	EM	94.1	9
EL	21	1	7.62	2	19	3	EM	60.4	9
FO	22	2	2.81	3	11	3	EM	84.4	9
FO	22	2	2.81	3	11	3	EM	84.4	9
FO	22	2	2.81	3	11	3	EM	814.6	9
JI	23	2	5.69	2	24	3	EM	50	9
JI	23	2	5.69	2	24	3	EM	90.1	9
JI	23	2	5.69	2	24	3	EM	54.6	9
JI	23	2	5.69	2	24	3	EM	98.6	9
JU	24	1	6.95	2	2	1	EM	98.49	9
JU	24	1	6.95	2	2	1	EM	181.93	9
JU	24	1	6.95	2	2	1	EM	36.1	9
JU	24	1	6.95	2	2	1	EM	116.58	9
LD	25	1	5.14	3	20	3	EM	175	9
LD	25	1	5.14	3	20	3	EM	86.9	9
LD	25	1	5.14	3	20	3	EM	120.5	9
